# Supplementary material for: Serine synthesis pathway inhibition cooperates with dietary serine and glycine limitation for cancer therapy
Source: Nat Commun. 2021 Jan 14;12:366. doi: 10.1038/s41467-020-20223-y (PMC7809039; doi:10.1038/s41467-020-20223-y)
Supplement: Supplementary file 3 — Source Data [file 41467_2020_20223_MOESM3_ESM.xlsx]

## Sheet: Figure 1b
Relative cell number:
RKO
Days post medium change	CM			CM+PH755			-SG			-SG PH755
0	100	100	100	100	100	100	100	100	100	100	100	100
2	368.138	431.316	436.267	517.374	403.996	328.012	134.398	131.068	97.7034	25.0662	24.4002	23.3074
3	1334.93	956.886	1132.42	1117.39	978.742	887.219	239.358	256.228	240.69	17.2287	17.8263	15.0141
4	3056.43	3317.34	3134.98	2107.74	2117.99	1912.41	384.189	448.391	483.907	19.0045	16.2725	16.9384
HT29
Days post medium change	CM			CM+PH755			-SG			-SG PH755
0	100	100	100	100	100	100	100	100	100	100	100	100
1	148.072	119.339	116.769	127.601	101.255	97.1236	69.6665	69.5471	60.7252	57.4204	70.2264	76.6707
2	268.237	251.714	234.272	263.097	244.186	251.53	98.6108	134.174	131.787	91.7809	103.146	91.5422
3	404.651	366.83	411.995	321.628	349.939	388.494	169.241	139.021	141.885	69.5104	75.3121	69.2717
4	724.847	691.248	602.02	712.546	676.193	780.294	279.988	286.965	281.824	88.366	96.7013	76.1016
5	996.94	1146.76	958.017	1309.06	1380.29	1444.55	420.441	409.425	474.419	90.8078	121.983	125.031
SW1417
Days post medium change	CM			CM+PH755			-SG			-SG PH755
0	100	100	100	100	100	100	100	100	100	100	100	100
2	153.655	162.883	146.77	142.449	132.415	136.927	116.171	116.816	105.449	55.6467	68.0826	71.1293
4	297.056	291.636	280.064	278.922	269.079	236.854	199.883	183.389	173.136	51.9701	52.2777	51.7065
6	401.201	445.291	458.181	397.979	345.686	409.843	293.394	279.186	284.019	44.3533	46.8874	36.4142
HCT-15
Days post medium change	CM			CM+PH755			-SG			-SG PH755
0	100	100	100	100	100	100	100	100	100	100	100	100
2	280.783	275.989	285.897	313.863	185.937	223.492	163.244	146.304	106.672	67.3592	52.505	60.4315
3	569.876	485.817	523.532	488.694	432.441	394.726	282.157	305.841	262.501	50.012	49.4606	44.0991
4	1016.38	899.081	922.733	838.993	856.252	692.289	498.282	585.857	451.618	37.523	42.9884	47.7986
HCT116
Days post medium change	CM			CM+PH755			-SG			-SG PH755
0	100	100	100	100	100	100	100	100	100	100	100	100
1	113.819	153.5	121.291	107.798	106.855	118.535	136.453	104.897	68.6326	49.0243	46.7247	43.5183
2	381.139	344.868	307.581	338.774	309.177	306.13	198.477	245.774	220.094	80.885	88.4295	81.77
3	1085.82	931.737	755.604	795.647	652.303	600.943	560.609	538.847	454.117	98.4258	101.937	85.2231
4	1662.1	1582.59	1663.26	1356.84	1399.2	1403.84	1030.11	1034.75	1053.9	198.07	180.776	171.955
5	2763	2400.29	2496.63	2159.45	1847.81	2041.64	1645.85	1319.7	1493.22	200.624	161.915	190.526
DLD-1
Days post medium change	CM			CM+PH755			-SG			-SG PH755
0	100	100	100	100	100	100	100	100	100	100	100	100
1	141.993	151.418	154.735	151.331	160.233	127.593	131.258	176.465	141.556	86.3825	89.3673	81.5825
2	371.956	455.215	421.702	379.636	344.553	339.665	316.975	319.069	278.051	106.455	113.786	116.596
3	851.782	750.196	748.451	761.367	704.116	621.033	557.847	540.742	574.255	108.428	114.153	122.496
4	1885.79	1771.29	1859.26	1581.38	1575.8	1434.76	1365.64	1343.3	1354.47	186.275	203.869	202.054
5	2794.82	2890.47	3095.04	2724.31	2540.68	2540.68	2513.45	2594.44	2541.38	246.458	245.551	275.852

## Sheet: Figure 2a
BrdU positive cells (%) :
HCT116		CM	CM PH755	-SG	-SG PH755
		72.7	67.9	56.4	24
		57.95	59.85	49.15	16.5
		69.4	64.1	68.5	6.86
DLD-1		CM	CM PH755	-SG	-SG PH755
		56.4	58.3	41.4	23
		40.2	38.95	28	8.095
		54.85	53.25	40.95	5.94

## Sheet: Figure 2b
SubG1 cells (%):
HCT116		CM	CM PH755	-SG	-SG PH755
		0.17	0.09	0.25	2.58
		0.25	0.27	0.535	9.28
		0.24	0.175	0.615	5.635
		0.38	0.28	0.875	7.52
		0.1	0.0525	0.0605	1.38
DLD-1		CM	CM PH755	-SG	-SG PH755
		0.13	0.08	0.29	1.01
		0.133	0.195	0.22	1.335
		0.27	0.425	0.43	2.975
		0.145	0.115	0.195	3.365
		0.044	0.0595	0.0365	0.49

## Sheet: Figure 2d
Serine (% of metabolite pool)
		M+1			M+3
HT29	CM	4.09273	3.74872	3.86023	2.85949	2.93638	2.81922
	CM PH755	3.11257	3.39165	3.34477	0	0	0
	-SG	0	0	0	49.0015	38.4354	40.0857
	-SG PH755	0	0	0	0	0	0
HCT116	CM	3.74104	3.68248	3.81011	3.69149	3.8277	3.76848
	CM PH755	3.17852	3.2396	3.26848	0	0	0
	-SG	0	0	0	74.7134	70.7637	71.3366
	-SG PH755	0	1.85231	0	0	0	0
DLD-1	CM	3.98001	3.96896	3.98629	5.70804	5.85082	5.84794
	CM PH755	3.03841	3.3403	3.27839	0	0	0
	-SG	0.786691	0	0.575285	70.1945	77.5731	80.4195
	-SG PH755	0	2.67559	0	0	0	0
MDA-MB-468	CM	3.55381	3.39498	3.49312	3.84364	3.76808	3.80508
	CM PH755	3.24284	3.27307	3.24479	0	0.028302	0.0423077
	-SG	0	1.2373	0	79.2426	72.76	79.7551
	-SG PH755	0	0	0	0	0	0

## Sheet: Figure 2e
Organoid diameter (% CM):
Apc							Apc Kras
	CM	CM PH755	SG	SG PH755				CM	CM PH755	SG	SG PH755
	94.6557	102.681	177.226	90.6916				132.794	81.6209	193.087	50.2688
	132.943	126.852	102.294	52.4039				61.1968	80.0382	87.9516	47.1035
	60.4288	72.5146	137.004	40.3181				95.7896	104.004	138.145	39.2655
	60.4288	83.8269	96.8795	38.2877				80.1136	84.7863	70.6929	73.7829
	165.14	151.024	110.126	34.2269				78.5309	72.2002	66.9246	31.4274
	169.201	78.5092	88.6612	72.1279				61.1968	78.5309	75.3656	59.6895
	161.176	80.5396	179.353	34.2269				62.7795	83.2036	122.243	58.8605
	140.968	44.3789	88.6612	58.3984				103.628	51.8515	78.5309	37.6828
	145.029	257.862	76.5754	48.3431				97.3723	111.013	67.5276	29.8448
	126.852	205.458	64.1996	46.3127				73.7829	91.0416	175.828	45.7469
	86.6308	126.852	62.4593	50.3735				107.622	72.2002	80.0382	32.3318
	54.3376	56.4647	62.4593	64.4897				117.721	144.928	168.065	30.9753
	62.4593	165.14	36.2573	44.2823				201	186.831	70.6929	54.9415
	118.827	68.4538	96.6861	56.368				72.2002	67.5276	56.5242	23.5141
	48.3431	62.4593	60.1388	92.6253				94.207	152.314	147.566	32.7087
	115.443	102.681	46.4094	34.2269				116.214	100.462	149.601	39.2655
	68.4538	330.377	82.57	32.1965				97.5984	130.91	97.3723	42.3555
	50.3735	84.6004	84.6004	40.3181				83.2036	102.045	169.573	94.207
	46.3127	104.711	58.3984	55.5945				42.4308	109.883	69.1102	102.045
	94.3657	68.4538	130.913	40.3181				53.3588	113.048	75.3656	59.6895
	36.2573	56.368	64.4897	74.545				128.724	61.1968	55.5444	43.9381
	88.7579	76.5754	58.6885	34.2269				87.7255	70.6929	153.897	36.1001
	205.458	90.6916	50.3735	24.1715				122.469	183.289	128.724	44.3903
	78.5092	66.5201	130.236	34.3236				186.831	102.045	89.5343	66.2463
	68.4538	76.5754	78.3158	34.2269				76.9483	61.1968	75.1395	25.0967
	70.4842	52.4039	48.3431	42.832				132.493	113.048	50.2688	35.7986
	209.519	145.899	65.5532	40.5115				84.7863	158.946	97.3723	26.7548
	106.742	155.085	68.4538	46.4094				51.8515	108.376	42.3555	31.4274
	46.4094	70.4842	132.943	30.2628				92.6243	50.2688	113.425	20.4241
	104.711	58.5918	41.9618	35.1938				84.7863	188.414	87.198	100.462
	40.3181	63.2327	53.1774	48.3431				89.5343	121.188	50.2688	43.3352
	90.6916	42.3485	114.863	112.833				95.7896	98.8796	39.2655	47.1035
	139.035	40.3181	24.2682	32.1965				80.2643	127.217	193.087	46.5759
	72.5146	78.5092	26.2019	42.3485				243.355	72.2002	188.414	39.2655
	62.4593	54.3376	60.4288	54.3376				61.1968	86.3689	98.8796	57.8054
	100.747	44.2823	102.681	52.4039				128.724	142.893	152.314	34.5928
	60.4288	86.6308	103.938	38.2877				125.634	108.15	164.9	34.5174
	161.176	100.747	48.3431	36.2573				111.24	117.721	138.145	51.8515
	104.711	74.7384	84.6004	28.2324				262.197	97.3723	109.883	31.2013
	292.089	63.7162	116.797	22.1411				133.472	65.9449	83.2036	29.8448
	213.483	50.4702	88.6612	32.1965				83.2036	210.421	70.6929	26.6794
	122.888	110.802	78.5092	35.8706				94.207	141.612	61.1968	43.4106
	76.5754	112.833	102.681	36.2573				136.562	34.5928	92.4736	33.0101
	116.797	114.863	86.6308	66.5201				120.886	127.217	180.576	54.1125
	74.545	40.3181	92.6253	60.4288				100.462	102.045	97.3723	34.5174
	38.2877	142.999	64.4897	40.3181				61.1968	92.6243	72.2002	20.4994
	161.176	110.802	46.3127	32.1965				136.638	108.376	78.8324	33.0101
	94.6557	66.5201	38.2877	26.2019				83.2036	77.7019	74.4612	37.0799
	46.3127	36.2573	102.681	42.3485				141.31	169.573	109.883	69.1102
	80.5396	102.681	106.742	38.2877				163.317	108.376	59.6895	51.8515
	106.742	34.2269	183.317	98.7166				163.317	112.37	139.879	61.0461
	78.5092	120.858	137.004	34.2269				158.569	51.8515	83.2036	43.9381
	76.5754	58.3984	90.6916	38.2877				113.048	204.618	97.6738	29.8448
	46.3127	76.5754	52.4039	26.2019				80.0382	139.728	106.793	34.5174
	61.2023	165.14	94.6557	54.3376				125.258	130.307	111.466	28.3375
	64.4897	58.3984	50.3735	26.2019				119.304	127.217	124.052	70.6929
	122.888	64.4897	92.6253	30.1661				147.566	64.3622	87.9516	43.9381
	50.3735	48.3431	46.3127	30.1661				37.6828	83.2036	59.6895	33.0101
	217.544	142.999	60.4288	34.2269				86.6704	73.3307	156.157	33.0855
	118.827	201.397	52.4039	75.2218				48.6862	115.686	50.2688	29.8448
	78.7992	46.3127	50.3735	54.3376				80.0382	116.666	106.642	42.4308
	151.024	44.2823	52.4039	74.545				72.2002	95.7896	72.2756	56.5995
	66.5201	195.403	36.2573	48.3431				205.673	83.2036	69.1102	81.6209
	137.004	112.833	128.883	44.2823				62.7795	139.728	130.307	73.7829
	64.4897	165.14	48.3431	40.3181				87.9516	54.9415	47.1035	48.8369
	36.2573	108.772	80.5396	58.3984				108.376	94.207	108.376	72.2002
	36.2573	147.06	36.2573	58.3984				86.3689	72.2002	100.462	69.3363
	40.3181	87.2109	76.5754	44.2823				139.728	73.7829	48.6862	51.8515
	32.1965	68.4538	36.2573	39.6413				70.2407	89.5343	69.1102	38.8886
	52.4039	62.4593	72.5146	32.1965				64.3622	73.7829	77.5512	32.3318
	96.6861	110.802	40.3181	38.2877				122.469	61.9505	68.8088	67.5276
	92.6253	90.4982	61.299	36.2573				134.151	78.5309	65.9449	70.6929
	110.802	157.115	94.6557	38.2877				98.955	83.2036	152.314	41.225
	66.5201	83.0534	114.863	34.2269				120.208	62.7795	116.214	42.3555
	139.035	52.4039	44.2823	75.9953				80.0382	80.0382	114.631	35.7986
	50.3735	122.888	100.747	62.4593				83.2036	59.6895	62.3273	18.8414
	92.6253	131.106	98.7166	72.5146				120.886	83.1282	65.9449	48.6862
	145.029	185.347	82.57	102.681				72.2002	36.1755	75.3656	23.5141
	140.968	205.458	78.5092	28.2324				70.6929	47.1035	83.2036
	92.6253	207.488	108.772	40.3181				80.189	131.89	103.326
	102.681	175.969	104.711	90.6916				70.6929	81.6209	59.6895
	128.883	189.311	50.3735	48.3431				103.251	122.168	84.0326
	183.317	175.195	58.3984	40.3181				105.21	58.1069	59.6895
	62.4593	58.3984	157.115	44.2823				136.562	95.5635	106.718
	126.852	72.5146	34.2269	46.3127				70.6929	149.148	201.528
	92.6253	60.4288	40.3181	56.9481				72.2002	67.5276	82.9775
	50.3735	69.9041	122.888	76.5754				114.631	85.4646	54.9415
	74.545	83.4401	50.3735	100.747				91.7199	150.731	138.145
	34.2269	69.9041	86.6308	44.2823				89.5343	120.886	72.2756
	74.545	107.225	91.175	70.4842				117.796	113.048	147.566
	122.888	38.2877	62.1692	28.2324				70.6929	94.207	78.8324
	259.892	77.3489	106.742	30.1661				59.6895	114.631	128.724
	114.863	86.6308	98.7166	54.3376				40.8481	97.3723	42.3555
	66.5201	78.5092	64.4897	38.2877				76.7975	75.5163	87.9516
	134.974	36.354	88.6612	34.2269				111.767	122.469	60.5939
	78.6058	88.6612	74.545	34.2269				129.327	95.7896	101.744
	157.115	110.802	46.3127	36.2573				99.9348	59.6895	50.2688
	76.5754	44.2823	108.772	64.4897				131.89	113.048	102.045
	90.6916	400.861	52.4039	58.3984				92.6243	167.99	158.569
	102.681	72.5146	70.4842	60.4288				84.7863	146.058	116.214
	139.035	88.6612	70.4842	64.9731				61.0461	84.7863	142.893
	145.029	104.711	86.6308	44.4756				54.1878	65.9449	124.052
	60.4288	130.913	92.6253	30.1661				58.1069	131.89	141.16
	58.3984	163.206	132.943	26.2019				80.0382	86.3689	62.8549
	64.4897	110.802	52.4039	40.3181				92.0214	56.5242	58.9359
	36.2573	66.5201	46.3127	26.2019				169.573	81.9977	65.342
	191.342	66.5201	106.742	32.1965				104.08	100.462	127.217
	151.024	72.5146	48.3431	40.3181				54.9415	94.5084	83.5804
	90.6916	102.681	74.545	34.2269				79.3599	117.721	59.6895
	58.3984	100.747	108.772	98.7166				54.9415	104.08	90.5894
	153.054	120.761	126.852	34.2269				120.66	170.326	114.631
	110.899	72.5146	64.4897	46.3127				118.098	119.304	155.404
	72.5146	64.4897	64.4897	64.4897				78.5309	47.1788	144.476
		62.4593	183.317	60.4288				61.1968	111.466	147.566
		52.4039	54.3376	36.2573				96.9201	114.631	178.993
		96.6861	40.3181	42.3485				86.3689	111.466	113.35
		118.827	64.4897	38.2877				115.837	156.986	59.6895
		58.3984	44.1856	118.827				48.6862	156.986	131.89
		34.517	40.3181	68.4538				47.7818	155.404	91.0416
		47.1828	84.6004	38.2877				67.6029	119.304	43.9381
		44.3789	84.6004	72.5146				114.631	95.7896	127.142
		62.4593	46.3127	42.3485				61.1968	140.255	62.7795
		40.3181	56.368	21.271				47.1035	81.018	104.08
		86.9208	100.747	32.1965				113.048	113.048	84.5602
		76.5754	78.5092	32.1965				97.0709	81.9224	61.8751
		42.3485	80.5396	26.2019				130.307	139.2	100.462
		99.0066	114.863	30.1661				133.472	40.7728	47.7818
		161.176	126.852	46.3127				61.2722	83.5804	50.1181
		78.9926	52.4039	36.2573				58.1069	39.2655	80.7919
		76.5754	106.742	46.4094				56.5242	193.087	58.1069
		96.2994	42.3485	28.2324				152.314	42.883	56.901
		98.9099	191.342	34.3236				199.417	127.217	149.148
		165.14	86.6308	48.3431				81.6209	40.8481	113.048
		52.4039	58.3984	54.3376				111.466	120.886	36.1001
		64.4897	86.6308	26.2019				105.21
		82.57	100.747	50.3735				100.613
		275.265	52.4039	28.2324				160.152
		84.6004	94.6557	30.1661				67.5276
		66.5201	56.368	40.3181				133.472
		96.9762	64.4897	50.3735				175.828
		74.545	60.4288	60.4288				69.1102
		261.826	157.115	38.2877				50.2688
		167.557	94.6557	32.1965				125.634
		100.747	112.833	50.3735				89.5343
		90.1115	139.035	48.3431				86.3689
		94.3657	72.5146	48.3431				150.731
		211.549	38.2877	66.5201				95.5635
		112.833	62.4593	62.4593				71.5973
		108.772	112.833	46.4094				104.984
		81.9899	94.6557	76.5754
		59.6554	62.4593	50.3735
		46.3127	78.5092	78.5092
		72.1279	120.858	32.2932
		43.5088	66.5201	26.2019
		87.2109	56.368	38.2877
		108.095	171.231	46.3127
		58.6885	58.3984	42.3485
		118.827	60.4288	48.3431
		52.3072	52.4039
		71.5477	68.4538
		58.1084	118.827
		176.742	76.5754
		99.49	58.3984
		81.9899	82.57
		171.231	56.368
		160.886	50.3735
		104.711	60.4288
		135.167	128.883
		71.2577	40.3181
		94.6557	44.2823
		209.519	48.3431
		96.6861	90.6916
		101.811	102.777
		137.004	44.2823
		156.051	78.6058
		149.09	46.4094
		68.4538	161.176
		235.237	106.742
		103.261	120.858
		94.6557	98.7166
		125.305	108.772
		79.186	44.2823
		124.919	145.029
		46.3127	82.57
		77.7357	60.4288
		48.3431	62.4593
		63.2327	34.2269
		78.3158	50.3735
		62.4593	78.9926
		69.8074	127.046
		78.9926
		84.1169
		50.4702
		116.894
		40.3181
		86.6308
		90.1115
		143.386
		154.118
		78.5092

## Sheet: Figure 3b
ATP (% of metabolite pool)
		M+1			M+5			M+6			M+7			M+8			M+9
HT29	CM	3.87069	3.77246	3.91467	52.2749	52.2651	53.0935	6.92308	7.08712	6.61917	2.0184	1.63023	0.995594	0	0.0894915	0	0	0	0
	CM PH755	3.98321	3.90877	3.80611	54.6875	55.0757	54.3125	5.21086	5.24746	5.10864	0	0	0	0	0	0	0	0	0
	-SG	7.83928	7.65669	7.61931	15.6353	15.9872	15.6073	4.63727	4.8832	4.4983	2.80991	2.84856	2.76503	1.70287	1.62552	1.57703	0.632888	0.657349	0.526922
	-SG PH755	8.75895	8.75065	8.58149	13.5628	13.9079	13.7916	1.02894	1.18815	1.21288	0	0.294842	0.186572	0	0	0	0	0	0
HCT116	CM	3.23538	3.27161	3.28885	56.4937	56.8867	58.0246	8.20099	7.92981	8.20546	2.35631	2.5237	1.19275	0.152574	0	0.149362	0	0	0
	CM PH755	3.45195	3.44277	3.33197	59.9027	59.7487	60.287	4.59061	4.74313	4.99139	0	0	0	0	0	0	0	0	0
	-SG	5.02591	5.20945	5.1304	11.5328	11.2798	11.6849	6.81139	6.516	6.68768	9.49147	9.81641	9.40943	9.08639	8.55058	8.87722	11.5982	12.5139	12.4125
	-SG PH755	9.12432	8.65761	8.8214	12.4376	13.4536	13.2557	0.734401	0.822768	0.769946	0	0	0	0	0	0	0	0	0
DLD-1	CM	3.79354	3.81303	3.66494	50.2428	50.2353	50.0401	8.61604	8.72579	8.54641	2.97828	3.12342	3.16268	0.318807	0.140516	0.383445	0	0	0
	CM PH755	4.06431	3.7973	4.15298	55.7508	55.6223	55.6677	4.3571	4.47053	4.49804	0	0	0	0	0	0	0	0	0
	-SG	5.35652	5.40752	4.95721	7.77633	7.26742	7.49172	5.24452	4.8447	5.55981	8.90196	9.16973	9.18684	10.7757	10.1262	10.9941	16.9336	18.0196	16.6954
	-SG PH755	9.22023	9.01209	8.92064	8.51076	8.68215	8.68818	0.586749	0.76505	0.576336	0.154281	0	0	0	0	0	0	0	0
MDA-MB-468	CM	5.68559	5.81671	5.79753	37.6498	37.5214	37.3641	4.56145	4.49835	4.47887	0.900578	0.7498	0.723069	0	0.0493913	0	0	0	0
	CM PH755	5.90447	5.82558	5.92096	39.9781	39.5162	39.2864	3.06551	3.07963	3.22928	0	0	0	0	0	0	0	0	0
	-SG	6.13147	6.48763	6.27215	10.3872	9.84487	10.2148	7.26556	6.68671	7.00149	7.55507	7.77705	7.79303	7.25371	6.98696	7.18663	6.73143	7.62782	6.8495
	-SG PH755	8.80519	9.08909	8.66116	11.6987	11.6824	11.8525	0.690618	0.78796	0.857415	0	0.109762	0.0646433	0	0	0	0	0	0
GTP (% of metabolite pool)
		M+1			M+5			M+6			M+7			M+8			M+9
HT29	CM	1.49526	1.77472	2.00633	67.2298	66.9897	65.3928	9.52838	9.67245	9.84958	1.6726	1.07553	2.66932	0	0	0	0	0	0
	CM PH755	1.83692	1.8689	2.30802	69.5136	70.0439	69.1526	6.98402	7.47046	7.42398	0.381958	0	0	0	0	0	0	0	0
	-SG	6.73803	7.11196	7.04249	14.287	15.3211	15.1902	8.84214	8.82185	8.19187	5.2871	5.35068	5.10779	3.73461	3.34886	3.12167	1.11934	1.37538	1.32579
	-SG PH755	7.96744	8.03824	9.08465	14.4169	12.9476	14.4252	0.935769	0.985514	0.684443	0	0	0	0	0	0	0	0	0
HCT116	CM	1.60269	1.03117	1.39512	68.9764	68.9678	69.0669	9.60012	10.8437	10.4559	3.05159	1.34824	2.06609	0	0	0	0	0	0
	CM PH755	2.05937	1.58013	0.727249	74.723	72.9442	75.3904	5.63682	5.61226	5.84041	0	0	0	0	0	0	0	0	0
	-SG	3.98587	3.07066	2.40881	10.0601	8.39166	9.55221	8.94165	8.59484	8.09917	14.4655	14.1712	13.7816	14.2801	13.0461	13.3911	18.5378	20.6219	19.669
	-SG PH755	7.43065	6.37611	7.04218	24.0281	24.6522	24.667	0.962639	1.50683	1.26473	0	0	0	0	0	0	0	0	0
DLD-1	CM	1.0468	1.63367	1.59508	64.7999	64.1611	63.524	11.8351	11.9863	11.4059	3.37219	3.13073	3.1831	0	0	0	0	0	0
	CM PH755	1.45817	1.90408	1.63294	73.3047	71.0509	71.8253	4.93708	5.71267	5.26898	0	0	0	0	0	0	0	0	0
	-SG	2.51557	1.58708	3.99062	6.50064	6.26769	6.51444	6.20477	6.97611	7.27097	12.2846	13.01	13.0794	16.0607	14.9866	17.2667	26.3144	28.5074	25.2178
	-SG PH755	7.50099	8.15099	8.1644	14.31	14.1096	13.7039	0	0	0.34458	0	0	0	0	0	0	0	0	0
MDA-MB-468	CM	3.20172	3.04622	3.91438	59.4699	58.1143	56.8958	5.95056	7.37236	7.12899	1.6468	0	1.69306	0	0	0	0	0	0
	CM PH755	3.60913	3.4005	3.14641	60.2039	60.4038	60.9639	4.51767	4.3661	4.50775	0.495098	0	0	0	0	0	0	0	0
	-SG	3.60231	3.30626	3.65372	10.4877	8.71143	9.89521	10.6729	10.4438	11.7696	12.7421	13.3306	13.227	12.6357	13.174	13.7577	14.3731	14.6997	13.0889
	-SG PH755	8.16645	8.20399	8.02711	20.0991	19.5689	18.9239	0.483658	0.521781	0.898981	0	0	0	0	0	0	0	0	0

## Sheet: Figure 3c
GSH (% of metabolite pool)
		M+1			M+2			M+3			M+4
HT29	CM	8.64489	8.7522	8.74079	6.96371	7.00015	7.03378	1.26562	1.4486	1.33599	1.07808	1.20263	1.16487
	CM PH755	8.76484	8.97444	8.88091	6.85702	6.75535	6.81897	1.27336	1.16806	1.33961	0.905617	0.888595	1.02154
	-SG	7.46795	7.54591	7.50297	17.8909	17.0401	17.7303	2.20151	1.73812	1.88066	2.26041	2.00679	1.67557
	-SG PH755	9.09864	8.96096	9.21713	2.5728	1.98963	2.45505	0	0	0	0	0	0
HCT116	CM	8.49966	8.61085	8.42917	8.02941	7.92164	8.05477	1.6474	1.61996	1.64644	1.5207	1.48045	1.55969
	CM PH755	8.69903	8.23286	8.38848	9.61749	9.71022	9.92225	1.98222	2.06637	2.01944	1.75184	1.6679	1.75953
	-SG	4.50572	4.26187	4.85027	43.2909	43.9498	41.8789	4.1043	3.8778	4.06796	6.23148	6.29213	6.56823
	-SG PH755	8.44563	8.7092	8.86623	10.2932	9.69289	9.88094	1.68162	1.55677	1.39444	0.972412	0.939461	0.922169
DLD-1	CM	8.13651	8.05398	8.08374	11.8658	11.7018	11.6503	2.2429	2.24553	2.14276	2.43281	2.41056	2.37118
	CM PH755	8.06906	7.93605	7.87752	11.8423	12.3751	11.8102	2.25505	2.26977	2.20476	1.91858	1.96463	1.93943
	-SG	3.5049	3.45983	3.65594	50.7183	49.4627	49.7472	4.26401	4.46042	4.63341	7.77923	7.58168	7.83102
	-SG PH755	8.2762	8.87051	8.2599	7.80769	6.93215	7.71271	1.49877	1.39232	1.3472	0.486459	0.350652	0.566139
MDA-MB-468	CM	8.05258	7.97481	8.06744	16.8902	17.0547	16.6318	4.51685	4.34151	4.57803	4.20047	3.93906	3.90666
	CM PH755	7.79919	7.55627	7.70056	17.9281	17.9913	17.7487	4.89287	4.90726	4.90318	4.71804	4.65985	4.59647
	-SG	5.87531	6.33014	5.78261	27.6169	26.9049	27.4533	4.10961	4.39553	4.19714	7.9071	8.34459	8.03497
	-SG PH755	8.94076	8.84015	8.80747	12.9274	13.1202	12.9315	3.04434	2.8764	3.01625	2.10554	1.93927	2.11548

## Sheet: Figure 4a
HT-29	Relative cell number:
	Days post medium change	-SG			-SG + PH755			-SG + PH755 + Formate			-SG + PH755 + Glycine			-SG + PH755 + Formate + Glycine
	0	100	100	100	100	100	100	100	100	100	100	100	100	100	100	100
	2	150.909	137.77	131.655	83.4553	105.155	95.8012	94.11	62.7183	76.5863	78.2776	93.2644	106.963	203.597	215.175	195.271
	4	376.232	389.501	360.621	45.7541	36.9727	43.8417	46.8338	58.8285	46.4956	66.7252	87.176	68.8588	456.11	423.846	345.79
	5	711.874	561.225	561.225	32.4064	30.9364	29.5834	45.65	51.6213	38.1566	65.5414	71.968	80.8144	891.404	883.598	797.736
HCT116	Relative cell number:
	Days post medium change	-SG			-SG + PH755			-SG + PH755 + Formate			-SG + PH755 + Glycine			-SG + PH755 + Formate + Glycine
	0	100	100	100	100	100	100	100	100	100	100	100	100	100	100	100
	2	340.228	233.293	350.153	58.4299	74.9824	70.2226	84.6193	79.3259	71.8448	76.135	81.3216	81.3643	353.568	435.53	339.694
	3	573.52	577.576	648.012	37.8647	35.9651	34.3002	48.7716	44.4708	46.6906	57.4588	62.4533	57.971	731.041	751.745	726.559
	4	1053.13	995.069	948.539	38.9746	46.5091	39.156	50.7567	45.3992	38.9213	57.5975	59.7319	49.9242	904.143	1023.24	904.997

## Sheet: Figure 4b
ATP (% of metabolite pool)
		m+1			m+5			m+6			m+7			m+8			m+9
	HCT116 -SG	5.29491	5.53946	5.31157	11.5311	10.9478	11.0104	7.53961	7.51836	7.24634	9.59892	9.58961	9.96337	7.7327	8.29468	8.58645	8.51159	9.50462	10.2389
	HCT116 -SG+PH755	8.23863	8.74141	8.71164	16.3337	14.665	14.8006	0.760308	0.884476	1.01088	0	0	0	0	0	0	0	0	0
	HCT116 -SG+PH755+Formate	8.57109	8.79873	8.70842	10.8821	11.0297	11.0025	0.534387	0.684276	0.545162	0	0	0	0	0	0	0	0	0
	HCT116 -SG+PH755+Glycine	8.01973	8.22187	7.8875	17.4156	16.365	16.4605	0.968731	0.984593	1.16715	0	0	0	0	0	0	0	0	0
	HCT116 -SG+PH755+Formate+Glycine	4.31922	4.1599	4.50987	50.1757	50.2964	49.9007	3.32748	3.37086	3.21158	0	0	0	0	0	0	0	0	0
GTP (% of metabolite pool)
		m+1			m+5			m+6			m+7			m+8			m+9
	HCT116 -SG	1.69162	3.35153	2.87481	11.561	10.653	10.2696	9.99942	9.23655	10.3643	14.5263	14.1018	15.5663	11.2748	12.3647	12.6601	13.2362	15.8151	17.0085
	HCT116 -SG+PH755	7.89703	7.78742	7.1642	20.8156	21.8142	22.4711	0	0.867812	0.756376	0	0	0	0	0	0	0	0	0
	HCT116 -SG+PH755+Formate	7.31478	7.12821	7.19622	23.4452	23.429	23.0622	0	0.40452	0.405729	0	0	0	0	0	0	0	0	0
	HCT116 -SG+PH755+Glycine	8.13698	7.25367	7.90086	22.2472	21.7044	22.0003	0	0.698457	0	0	0	0	0	0	0	0	0	0
	HCT116 -SG+PH755+Formate+Glycine	2.28783	1.99782	2.46869	68.4453	67.3383	67.1747	3.16978	4.22412	4.17809	0	0	0	0	0	0	0	0	0

## Sheet: Figure 4c
Serine (peak area):
	M+0			M+3
HCT116 -SG	187427	176978	253255	659227	709462	733020
HCT116 -SG+PH755	209646	215054	216357	0	0	0
HCT116 -SG+PH755+Formate	261540	232330	301510	0	0	0
HCT116 -SG+PH755+Glycine	209758	456799	222988	0	0	0
HCT116 -SG+PH755+Formate+Glycine	483992	526109	599329	0	0	0

[truncated: 43 more sheets: Figure 4d, Figure 5a, Figure 5b, Figure 5c, Figure 5d, Figure 6a, Figure 6b, Figure 6c, Figure 6d, Figure 6e, Figure 7a, Figure 7b, Figure 7c, Figure 7d, Figure 7e, Figure 7f, Supplementary Figure 1a, Supplementary Figure 1c, Supplementary Figure 1d, Supplementary Figure 1e …]
